# Supplementary material for: Visualization Analysis of Small Extracellular Vesicles in the Application of Bone-Related Diseases
Source: Cells. 2024 May 24;13(11):904. doi: 10.3390/cells13110904 (PMC11171653; doi:10.3390/cells13110904)
Supplement: Supplementary file 1 [file cells-13-00904-s001.zip]

Archive with 1 entries (1 files):
- cells-2983502-supplementary.pdf
